# Supplementary material for: circPDE5A regulates prostate cancer metastasis via controlling WTAP-dependent N6-methyladenisine methylation of EIF3C mRNA
Source: J Exp Clin Cancer Res. 2022 Jun 2;41:187. doi: 10.1186/s13046-022-02391-5 (PMC9161465; doi:10.1186/s13046-022-02391-5)
Supplement: Supplementary file 1 — Additional file 1. [file 13046_2022_2391_MOESM1_ESM.xlsx]

## Sheet: 工作表1
	Patient number	Gleason score	Stage
	6093	3+3	T2a
	6227	4+5	T2c
	6295	3+3	T2c
	6108	R:4+3，L:3+3	T2c
	5865	4+3	T2c
	5893	3+3	T2c
	6005	4+3	T2c
	6033	R:3+3，L:3+3	T2c
	6073	L:4+3	T2a
	6452	3+4	T2c
	6537	4+3	T2c
	6548	4+5	T2b
	6631	4+3	T3b
	6672	4+3	T4
	6872	3+4	T2c
	7955	4+3	T2a
	8584	3+3	T2c
	7971	4+3	T2c
	8482	4+4	T2c
	7884	4+3	T2c
	7780	4+3	T3b
	7766	4+3	T2c
	7751	3+4	T2c
	8123	4+3	T4
	8177	3+4	T3a
	8205	4+4	T3b
	8234	5+5	T3a
	8305	3+4	T2c
	8616	4+5	T3b
	8318	3+4	T2c
	8358	4+5	T4
	8462	3+4	T2b
	8668	3+3	T4
	8566	4+4	T3a
	8048	4+3	T4
	8046	3+4	T3a
	7967	4+4	T2c
	8632	4+3	T2c
	8493	5+4	T2c
	8803	4+3	T2c
	8852	4+3	T2c
	8897	4+3	T2c
	8944	3+4	T3b
	8972	4+3	T2c
	9012	3+3	T2c
	9042	3+4	T4
	9234	4+4	T3a
	9254	3+3	T2c
	9408	4+5	T2c
	9852	3+3	T2c
