# Supplementary material for: circPDE5A regulates prostate cancer metastasis via controlling WTAP-dependent N6-methyladenisine methylation of EIF3C mRNA
Source: J Exp Clin Cancer Res. 2022 Jun 2;41:187. doi: 10.1186/s13046-022-02391-5 (PMC9161465; doi:10.1186/s13046-022-02391-5)
Supplement: Supplementary file 3 — Additional file 3. [file 13046_2022_2391_MOESM3_ESM.xls]

## Sheet: Scatter Plots-CircRNAs
Scatter Plots The Scatter-Plot is a visualization method used for assessing the CircRNA expression variation (or reproducibility) between the two compared samples or two compared groups of samples. The values of X and Y axes in the Scatter-Plot are the normalized signal values of the samples (log2 scaled) or the averaged normalized signal values of groups of samples (log2 scaled). The green lines…

## Sheet: Volcano Plots -CircRNAs
Volcano Plots Volcano Plots are useful tools for visualizing differential expression between two different conditions. They are constructed using fold-change values and p-values, and thus allow you to visulaize the relationship between fold-change (magnitude of change) and statistical significance (which takes both magnitude of change and variability into consideration). They also allow subsets o…

## Sheet: up_T_vs_N
# Fold Change cut-off: 1.5 # P-value cut-off: 0.05 # Condition pairs: T_vs_N # Column A: probeID it represents probe name. # Column B: P-value, P-value calculated from paired t-test. # Column C: FDR, FDR is calculated from Benjamini Hochberg FDR. # Column D: FC (abs), the absolute ratio (no log scale) of normalized intensities between two conditions. # Column E: Regulation, it depicts which group…
T_vs_N 1.5 fold up regulated CircRNAs
	P-value and FDR		Fold change and Regulation		Annotations											Group--Raw Intensity		Group--Normalized Intensity		Raw Intensity										Normalized Intensity										miRNA Binding Sites
probeID	P-value	FDR	FC (abs)	Regulation	circRNA	Alias	source	chrom	strand	txStart	txEnd	circRNA_type	best_transcript	GeneSymbol	Sequence	group-T(raw)	group-N(raw)	group-T(normalized)	group-N(normalized)	[sample_6452_T, T](raw)	[sample_6537_T, T](raw)	[sample_6631_T, T](raw)	[sample_6672_T, T](raw)	[sample_6872_T, T](raw)	[sample_6452_N, N](raw)	[sample_6537_N, N](raw)	[sample_6631_N, N](raw)	[sample_6672_N, N](raw)	[sample_6872_N, N](raw)	[sample_6452_T, T](normalized)	[sample_6537_T, T](normalized)	[sample_6631_T, T](normalized)	[sample_6672_T, T](normalized)	[sample_6872_T, T](normalized)	[sample_6452_N, N](normalized)	[sample_6537_N, N](normalized)	[sample_6631_N, N](normalized)	[sample_6672_N, N](normalized)	[sample_6872_N, N](normalized)	MRE1	MRE2	MRE3	MRE4	MRE5

## Sheet: down_T_vs_N
# Fold Change cut-off: 1.5 # P-value cut-off: 0.05 # Condition pairs: T_vs_N # Column A: probeID it represents probe name. # Column B: P-value, P-value calculated from paired t-test. # Column C: FDR, FDR is calculated from Benjamini Hochberg FDR. # Column D: FC (abs), the absolute ratio (no log scale) of normalized intensities between two conditions. # Column E: Regulation, it depicts which group…
T_vs_N 1.5 fold down regulated CircRNAs
	P-value and FDR		Fold change and Regulation		Annotations											Group--Raw Intensity		Group--Normalized Intensity		Raw Intensity										Normalized Intensity										miRNA Binding Sites
probeID	P-value	FDR	FC (abs)	Regulation	circRNA	Alias	source	chrom	strand	txStart	txEnd	circRNA_type	best_transcript	GeneSymbol	Sequence	group-T(raw)	group-N(raw)	group-T(normalized)	group-N(normalized)	[sample_6452_T, T](raw)	[sample_6537_T, T](raw)	[sample_6631_T, T](raw)	[sample_6672_T, T](raw)	[sample_6872_T, T](raw)	[sample_6452_N, N](raw)	[sample_6537_N, N](raw)	[sample_6631_N, N](raw)	[sample_6672_N, N](raw)	[sample_6872_N, N](raw)	[sample_6452_T, T](normalized)	[sample_6537_T, T](normalized)	[sample_6631_T, T](normalized)	[sample_6672_T, T](normalized)	[sample_6872_T, T](normalized)	[sample_6452_N, N](normalized)	[sample_6537_N, N](normalized)	[sample_6631_N, N](normalized)	[sample_6672_N, N](normalized)	[sample_6872_N, N](normalized)	MRE1	MRE2	MRE3	MRE4	MRE5
ASCRP3001840	0.0447972	0.904846	2.66872	down	hsa_circRNA_400850		25242744	chr11	+	118890859	118892596	exonic	NM_016146	TRAPPC4	AGACTTTGCCCTCAAGAATCCATTCTATTCCTTAGAAATGCCTATCAGGCTCTTTGCCAT	875.7	2990.5	9.6676	11.0837	434	555	1306.5	836	1247	828	3797	3671	573	6083.5	8.6473	9.46108	10.1358	9.58187	10.512	9.67984	11.7612	11.728	9.31233	12.9374	hsa-miR-1246	hsa-miR-4774-3p	hsa-miR-6888-3p	hsa-miR-526b-5p	hsa-miR-130b-3p
ASCRP3001922	0.0199473	0.904846	1.51869	down	hsa_circRNA_008304	hsa_circ_0008304	circBase	chr3	-	141811902	141820683	exonic	NM_001178138	TFDP2	AGATCAGAATCTCAGTCCAACAAAAGGTTGTTCTTTTAAAGAATTATTGAAGACGAAGGT	106.6	158.5	6.66562	7.26845	120	122	108	119	64	192	163	134.5	166	137	6.71501	7.1314	6.58729	6.74457	6.14986	7.51377	7.21534	6.9896	7.48265	7.14088	hsa-miR-544a	hsa-miR-4778-5p	hsa-miR-3190-3p	hsa-miR-3686	hsa-miR-548g-3p
ASCRP3002521	0.04859	0.904846	1.64211	down	hsa_circRNA_406255		25070500	chr3	-	36598085	36602546	intergenic			AGTTTACAAGACATAAGAAAGCAAATTCGATGCCATGACTAACATGCAGGAGCAGCTGTG	77.8	140.8	6.22098	6.93653	68.5	63	84	71.5	102	68	156	231.5	67	181.5	5.83808	6.18498	6.26548	5.97396	6.84242	6.00743	7.17498	7.77317	6.14171	7.58538	hsa-miR-298	hsa-miR-6828-5p	hsa-miR-2355-5p	hsa-miR-5697	hsa-miR-1244
ASCRP3002647	0.0274954	0.904846	2.149	down	hsa_circRNA_100787	hsa_circ_0021647	circBase	chr11	+	34107610	34112225	exonic	NM_005898	CAPRIN1	ATAGCAGTGGAATCAATGTAAATGCAGCTCCATTCCAATCCATGCAAACGGTGGTAAATT	3448.4	8102.7	11.5828	12.6865	1259.5	2173.5	5907.5	3147	4754.5	2833.5	10132	9165	2418	15965	10.0794	11.5336	12.2798	11.4165	12.6047	11.5479	13.1876	13.0192	11.4087	14.2689	hsa-miR-873-5p	hsa-miR-20b-3p	hsa-miR-20a-3p	hsa-miR-649	hsa-miR-1296-3p
ASCRP3003220	0.0187663	0.904846	1.51667	down	hsa_circRNA_101530	hsa_circ_0035443	circBase	chr15	-	58284902	58306479	exonic	NM_003888	ALDH1A2	ATTCACAGGGTCTACTGAGATCTTTATAAACAACGAGTGGCAGAACTCAGAGAGTGGGAG	95.9	145.3	6.55343	7.15434	106.5	109	94	95	75	139	143	156	127	161.5	6.54698	6.99356	6.40693	6.42384	6.39584	7.04172	7.05371	7.19185	7.09809	7.38634	hsa-miR-100-3p	hsa-miR-584-5p	hsa-miR-21-5p	hsa-miR-625-5p	hsa-miR-329-3p
ASCRP3004166	0.0371107	0.904846	2.4541	down	hsa_circRNA_405571		25070500	chr17	+	35800609	35800763	exonic	ENST00000589153	TADA2A	CAGAGGAAGCAAAAACTGCTGACACAGCCATTCCATTTCACTGATGTAGCCAATCAAATG	1783.8	5126.7	10.6352	11.9304	632	1148	2603	1720	2816	1515	6540	6399.5	1091	10088	9.14493	10.5695	11.0693	10.5841	11.8082	10.5636	12.5992	12.582	10.2535	13.6537	hsa-miR-302c-3p	hsa-miR-520d-3p	hsa-miR-4291	hsa-miR-302b-3p	hsa-miR-302d-3p
ASCRP3005130	0.0258966	0.904846	1.85661	down	hsa_circRNA_406605		25070500	chr5	+	55556529	55557468	intergenic			CCATTCCAGGACTTGTGGACAGTACCTGCAGTACGTGGATCATTCATGTGAATGGCTTTC	91.3	190.4	6.42569	7.31836	72.5	90	82	76	136	103.5	228	248	70	302.5	5.8606	6.70812	6.19634	6.07426	7.28915	6.59104	7.69735	7.86638	6.14171	8.29533	hsa-miR-4766-5p	hsa-miR-6873-5p	hsa-miR-1249-5p	hsa-miR-6797-5p	hsa-miR-4530
ASCRP3006865	0.0324014	0.904846	1.51896	down	hsa_circRNA_101350	hsa_circ_0031806	circBase	chr14	-	50251937	50252038	exonic	NM_004713	NEMF	CTGTTTGCCATTCCAATATGTGCCCCTTACACCACCATGACAAACTACAAGAAAACCTAT	627.2	987.1	9.26861	9.8717	659	457	745	526	749	632.5	1084	1192	522	1505	9.20116	9.1411	9.34614	8.90706	9.74761	9.25999	9.97614	10.128	9.18166	10.8127	hsa-miR-30c-5p	hsa-miR-199a-3p	hsa-miR-199b-3p	hsa-miR-182-5p	hsa-miR-30b-5p
ASCRP3007490	0.0385424	0.904846	2.35561	down	hsa_circRNA_406768		25070500	chr6	-	37617884	37620116	exonic	NM_153487	MDGA1	GAACGTGCAGTCCATGAAGAACGCTACATTCCAGATCACTCCTGACGTGATCAAAGAGAG	402.6	1250.1	8.49746	9.73356	241.5	278.5	471	249.5	772.5	352	1421	1440	202	2835.5	7.77992	8.40665	8.69751	7.81734	9.78587	8.39919	10.3629	10.4142	7.75793	11.7336	hsa-miR-4660	hsa-miR-486-3p	hsa-miR-6770-3p	hsa-miR-500a-3p	hsa-miR-1908-3p
ASCRP3007593	0.0337683	0.904846	2.34619	down	hsa_circRNA_102049	hsa_circ_0043278	circBase	chr17	+	35797838	35800763	exonic	NM_001488	TADA2A	GAAGCAAAAACTGCTGACACAGCCATTCCATTTCACTACTTCAGATTTTCCTGTCCTTGA	3062.4	8003.8	11.3973	12.6276	1053	1763.5	4890	3118.5	4487	2693	9574	8745	2181	16826	9.86609	11.2091	12.0165	11.4062	12.4888	11.4654	13.1294	12.9545	11.2492	14.3397	hsa-miR-103a-2-5p	hsa-miR-455-3p	hsa-miR-302c-3p	hsa-miR-520d-3p	hsa-miR-302b-3p
ASCRP3007594	0.0237811	0.904846	2.42186	down	hsa_circRNA_102051	hsa_circ_0006220	circBase	chr17	+	35800605	35800763	exonic	NM_001488	TADA2A	GAAGCAAAAACTGCTGACACAGCCATTCCATTTCACTGCAGGATGTAGCCAATCAAATGT	2334.7	6533.1	11.0247	12.3008	862	1447	3530	2137	3697.5	2114.5	8201	7836	1580	12934	9.58722	10.9268	11.5353	10.8778	12.1964	11.0487	12.9122	12.8218	10.7969	13.9245	hsa-miR-302c-3p	hsa-miR-520d-3p	hsa-miR-302b-3p	hsa-miR-302d-3p	hsa-miR-197-5p
ASCRP3007700	0.0414439	0.904846	2.28251	down	hsa_circRNA_100790	hsa_circ_0000288	circBase	chr11	+	34111725	34112225	exonic	NM_005898	CAPRIN1	GAATCAATGTAAATGCAGCTCCATTCCAATCCATGCAAACGGTTCCTTTGGTATCATCCA	6382.8	14468.2	12.4254	13.616	1857	3713	11635	6941	7768	5509	16949	15021.5	5260.5	29601	10.5582	12.3238	13.2253	12.6391	13.3807	12.5104	14.0373	13.7875	12.5619	15.1831	hsa-miR-20b-3p	hsa-miR-150-3p	hsa-miR-133a-5p	hsa-miR-509-3p	hsa-miR-485-5p
ASCRP3007904	0.0279687	0.904846	3.41899	down	hsa_circRNA_001729	hsa_circ_0000691	circBase	chr16	-	31093273	31093358	antisense	NM_014699	ZNF646	GACCATTCCATTCTGGCTACAGTGTAATGGAGGAGCCCAGACACAGCAGCCAGGGGGTAC	1712.3	6854.1	10.5036	12.2772	433	1123	2755	1762.5	2488	2278	7936	7162	1240.5	15654	8.62225	10.5316	11.1675	10.608	11.5889	11.159	12.8692	12.6883	10.4322	14.2374	hsa-miR-367-3p	hsa-miR-363-3p	hsa-miR-323a-3p
ASCRP3008043	0.0479957	0.904846	2.91727	down	hsa_circRNA_000367	hsa_circ_0000367	circBase	chr11	-	124517260	124518071	exonic	NM_170601	SIAE	GACTTGTCCAGGTCCATTCCATACGATTCTGTAACTGGTCCCAGTAAGCACTCTGTTCTC	6507.4	17550.6	12.3113	13.856	1245	3145	12967	8196	6984	6170	21370	17477.5	5782.5	36953	10.0679	12.0422	13.3714	12.8565	13.2187	12.6838	14.406	13.9992	12.714	15.477	hsa-miR-331-3p	hsa-miR-4646-5p	hsa-miR-4797-5p	hsa-miR-3919	hsa-miR-3190-3p
ASCRP3008415	0.0453329	0.904846	3.25292	down	hsa_circRNA_065656	hsa_circ_0065656	circBase	chr3	+	49547851	49548252	exonic	NM_004393	DAG1	GAGTGACCATTCCAACAGATTTGATTGCCTCCAGTGGAGATATCATCAAGGCTCTGTGTG	596.8	2678.2	9.02823	10.73	202	397.5	814	577.5	993	588	3227	3204	329	6043	7.53298	8.93695	9.45729	9.04099	10.1729	9.14467	11.5303	11.5345	8.51404	12.9263	hsa-miR-3184-5p	hsa-miR-298	hsa-miR-6807-5p	hsa-miR-637	hsa-miR-6879-5p
ASCRP3008639	0.044716	0.904846	1.98425	down	hsa_circRNA_003532	hsa_circ_0003532	circBase	chr17	+	35343915	35348156	exonic	NM_012138	AATF	GATGATGATGACTTTTACCACCAGGTCACAAGGCACTTAAAGCATTGTTGAGGTCATTGG	142.5	324.3	7.08874	8.07733	105	127	212.5	140	128	153	422.5	388	118	540	6.47257	7.19776	7.58463	7.00231	7.18641	7.18889	8.58028	8.51808	6.93021	9.16919	hsa-miR-4778-3p	hsa-miR-145-5p	hsa-miR-6070	hsa-miR-149-5p	hsa-miR-6844
ASCRP3008964	0.02516	0.904846	2.23138	down	hsa_circRNA_100789	hsa_circ_0021652	circBase	chr11	+	34110941	34112225	exonic	NM_005898	CAPRIN1	GCAGTGGAATCAATGTAAATGCAGCTCCATTCCAATCCATGCAAACGTTCATTCTGAATC	4393.2	10322.3	11.9129	13.0709	1505	2723.5	7645.5	4267	5825	3720	12348	11348	3376	20819.5	10.3041	11.8336	12.6149	11.8871	12.925	11.9298	13.5546	13.3714	11.9215	14.5772	hsa-miR-873-5p	hsa-miR-20b-3p	hsa-miR-649	hsa-miR-150-3p	hsa-miR-133a-5p
ASCRP3009158	0.0405138	0.904846	3.80716	down	hsa_circRNA_404686		25070500	chr1	+	236332005	236343328	exonic	NM_003272	GPR137B	GCGTCCATTCCTTTGATTATGACTGGTACAATGTATCAGACCAGGTGATTTTCAAAGCCA	1551	7251.3	10.3078	12.2365	318	994	2629	2049	1765	1619	9060	6331	1254	17992.5	8.21204	10.3337	11.0913	10.8168	11.0854	10.6666	13.0539	12.5697	10.4593	14.4332	hsa-miR-1249-5p	hsa-miR-3916	hsa-miR-6760-5p	hsa-miR-214-3p	hsa-miR-4739
ASCRP3009674	0.0449146	0.904846	2.82731	down	hsa_circRNA_100079	hsa_circ_0002437	circBase	chr1	-	21083658	21107033	exonic	NM_016287	HP1BP3	GGGACATTCCAGGTTGATTCTTCACCACACTGAAACCATTAGGAAAAATCCTTGTGGTTA	416	1597.3	8.61532	10.1147	211	316	550	423	580	425.5	1880.5	1836.5	288	3556	7.57634	8.59919	8.91828	8.59416	9.38862	8.68722	10.7815	10.7667	8.27743	12.0608	hsa-miR-627-3p	hsa-miR-22-5p	hsa-miR-651-5p	hsa-miR-152-5p	hsa-miR-146a-3p
ASCRP3009881	0.048301	0.904846	1.58881	down	hsa_circRNA_090364	hsa_circ_0090364	circBase	chrX	+	46844284	46857679	exonic	NM_014735	JADE3	GTACCAGCCAGTCCAGACACCGTTCCACAGCCTTCTCTCAGGATGCTCCAGGATGAAACG	3068.8	5039.5	11.5594	12.2274	3106	2075.5	3744	2768	3650.5	2969	6112	5187.5	2204	8725	11.2923	11.4592	11.6133	11.256	12.1765	11.6347	12.5033	12.2359	11.2579	13.5052	hsa-miR-378h	hsa-miR-378f	hsa-miR-378b	hsa-miR-378c	hsa-miR-378a-3p
ASCRP3010771	0.0397599	0.904846	3.10146	down	hsa_circRNA_004183	hsa_circ_0004183	circBase	chr10	-	13701322	13717044	exonic	NM_018027	FRMD4A	TACGTCCATTCCACGAGGTTCTCAGGAATCAGATAGCTCGCAGTCGGCCAAGAAGGACAT	3842.9	12782.2	11.6437	13.2766	861.5	2347.5	6869.5	4385	4751	4165	15947	13230	2830	27739	9.57176	11.6347	12.477	11.9335	12.6014	12.0636	13.9697	13.6103	11.6458	15.0937	hsa-miR-7162-5p	hsa-miR-6875-3p	hsa-miR-516b-3p	hsa-miR-516a-3p	hsa-miR-4687-3p
ASCRP3011659	0.0467867	0.904846	2.01211	down	hsa_circRNA_000482	hsa_circ_0001829	circBase	chr8	-	142264087	142264728	exonic	NM_001286646	SLC45A4	TCTGGTCACACCAATACTGTTGCAGATTGATCATCCAGTCACTCGATGGGGATTACCAGC	293.5	543.6	8.06412	9.07283	419	373.5	238	323	114	621	549	499.5	475.5	573	8.58564	8.82625	7.73339	8.18093	6.99441	9.22667	8.9553	8.88052	9.04516	9.25652	hsa-miR-335-3p	hsa-miR-194-5p	hsa-miR-15a-5p	hsa-miR-557	hsa-miR-548c-3p
ASCRP3011687	0.0494907	0.904846	1.61826	down	hsa_circRNA_100319	hsa_circ_0013912	circBase	chr1	-	145601529	145601852	exonic	NM_006468	POLR3C	TCTTCCAATGAGCCCATTCCAGATGATGGGATTTATTGGCAGGCCAACCTTGACAGATTC	99	173.8	6.51123	7.20567	65.5	98	98.5	72	161	95	231	253.5	64	225.5	5.70197	6.79384	6.46525	6.03244	7.56266	6.49514	7.72353	7.90376	6.04232	7.8636	hsa-miR-573	hsa-miR-520g-5p	hsa-miR-877-5p	hsa-miR-27a-3p	hsa-miR-621
ASCRP3011759	0.0466903	0.904846	1.61882	down	hsa_circRNA_000094	hsa_circ_0000247	circBase	chr10	+	74474868	74475660	exonic	NR_073062	MCU	TGAACATTCGCAGGTCTTTCACTACCATTCCTACAGTGATTGGCAAGATACCGTTTCTAC	236	419.7	7.85268	8.54762	186	168.5	271	256.5	298	240	484.5	505	195	674	7.40731	7.62227	7.92128	7.8704	8.44214	7.83735	8.78465	8.90066	7.72762	9.48785	hsa-miR-98-5p	hsa-let-7f-5p	hsa-miR-370-5p	hsa-let-7e-5p	hsa-let-7a-5p
ASCRP3012578	0.0498292	0.904846	1.74226	down	hsa_circRNA_103729	hsa_circ_0002474	circBase	chr4	-	120517677	120528452	exonic	NM_001083	PDE5A	TGTATGCCAATTAAGAATCATAGGGAAGAGAGAAATGGTCAATGCATGGTTTGCTGAGAG	103.5	181.8	6.61964	7.4206	135.5	105	105	101	71	152	166	232	121	238	6.89003	6.9225	6.54273	6.52756	6.21539	7.18889	7.23031	7.76242	6.97505	7.94635	hsa-miR-670-3p	hsa-miR-583	hsa-miR-455-3p	hsa-miR-510-3p	hsa-miR-500a-5p
ASCRP3012660	0.0273494	0.904846	1.59703	down	hsa_circRNA_405665		25070500	chr18	+	18945987	18975522	exonic	NM_001142966	GREB1L	TGTGGACAAGCGATTTCTACCAGATGATCATGGAAAAAATGCACTTTTAGGTGCACAAAA	90.2	141.8	6.40399	7.07939	97	110	101	87	56	180	130.5	176.5	124	98	6.39498	7.00905	6.51026	6.30205	5.80362	7.44299	6.91325	7.36593	7.06884	6.60593	hsa-miR-6754-5p	hsa-miR-1265	hsa-miR-4668-3p	hsa-miR-7161-3p	hsa-miR-452-3p
ASCRP3013611	0.0469769	0.904846	1.57158	down	hsa_circRNA_404758		25070500	chr10	-	69682897	69684836	intronic	ENST00000277817	HERC4	TTTTTGTTTTGAAGTGGTTGACTGAATGATTTCTTTCTTGGCATATTTCTAACTAGTTGT	263.3	440.3	7.97454	8.62676	168	187	372	292.5	297	265	457	426.5	244.5	808.5	7.21728	7.80093	8.35736	8.04715	8.45	7.98673	8.69707	8.66001	8.03744	9.75256	hsa-miR-382-3p	hsa-miR-4699-5p	hsa-miR-144-3p	hsa-miR-143-5p	hsa-miR-5692c
